# Supplementary material for: Investigating the therapeutic mechanism of Puerarin in vascular dementia: an integrated approach combining network pharmacology and experimental validation
Source: Front Pharmacol. 2026 Apr 29;17:1796295. doi: 10.3389/fphar.2026.1796295 (PMC13168132; doi:10.3389/fphar.2026.1796295)
Supplement: Supplementary file 1 [file DataSheet3.ZIP]

Archive with 28 entries (24 files):
- Myd88/
- Myd88/H (1).tif
- Myd88/H (2).tif
- Myd88/MyD88 (1).tif
- Myd88/MyD88 (2).tif
- Myd88/β-actin  (1).tif
- Myd88/β-actin  (2).tif
- P65/
- P65/H (1).tif
- P65/H (2).tif
- P65/P65 (1).tif
- P65/P65 (2).tif
- P65/β-actin (1).tif
- P65/β-actin (2).tif
- PP65/
- PP65/H (1).tif
- PP65/H (2).tif
- PP65/PP65 (1).tif
- PP65/PP65 (2).tif
- PP65/β-actin (1).tif
- PP65/β-actin (2).tif
- TLR4/
- TLR4/H (1).tif
- TLR4/H (2).tif
- TLR4/TLR4 (1).tif
- TLR4/TLR4 (2).tif
- TLR4/β-actin  (1).tif
- TLR4/β-actin  (2).tif
