# Supplementary material for: Investigating the therapeutic mechanism of Puerarin in vascular dementia: an integrated approach combining network pharmacology and experimental validation
Source: Front Pharmacol. 2026 Apr 29;17:1796295. doi: 10.3389/fphar.2026.1796295 (PMC13168132; doi:10.3389/fphar.2026.1796295)
Supplement: Supplementary file 3 [file DataSheet1.ZIP]

Archive with 26 entries (22 files):
- cladin5/
- cladin5/claudin5 (1).tif
- cladin5/claudin5 (2).tif
- cladin5/H(1).tif
- cladin5/H(2).tif
- cladin5/β-actin (1).tif
- cladin5/β-actin(2).tif
- occ/
- occ/H (1).tif
- occ/H (2).tif
- occ/OCC (1).tif
- occ/OCC (2).tif
- occ/β-actin (1).tif
- occ/β-actin (2).tif
- TNFα/
- TNFα/H (1).tif
- TNFα/H (2).tif
- TNFα/TNFα (1).tif
- TNFα/TNFα (2).tif
- TNFα/β-actin (1).tif
- TNFα/β-actin (2).tif
- zo1/
- zo1/ZO1 (1).tif
- zo1/ZO1 (2).tif
- zo1/zo1(β-actin) (1).tif
- zo1/zo1(β-actin) (2).tif
