# Supplementary material for: Investigating the therapeutic mechanism of Puerarin in vascular dementia: an integrated approach combining network pharmacology and experimental validation
Source: Front Pharmacol. 2026 Apr 29;17:1796295. doi: 10.3389/fphar.2026.1796295 (PMC13168132; doi:10.3389/fphar.2026.1796295)
Supplement: Supplementary file 4 [file DataSheet2.ZIP]

Archive with 14 entries (12 files):
- IL1β/
- IL1β/H (1).tif
- IL1β/H (2).tif
- IL1β/IL1β (1).tif
- IL1β/IL1β (2).tif
- IL1β/β-actin (1).tif
- IL1β/β-actin (2).tif
- IL6/
- IL6/H (1).tif
- IL6/H (2).tif
- IL6/IL6 (1).tif
- IL6/IL6 (2).tif
- IL6/β-actin (1).tif
- IL6/β-actin (2).tif
